# Supplementary material for: Viral DNA Accumulation Regulates Replication Efficiency of Chlorovirus OSy-NE5 in Two Closely Related Chlorella variabilis Strains
Source: Viruses. 2023 Jun 9;15(6):1341. doi: 10.3390/v15061341 (PMC10302427; doi:10.3390/v15061341)
Supplement: Supplementary file 1 [file viruses-15-01341-s001.zip]

Archive with 1 entries (1 files):
- viruses-2434235-supplementary.pdf
